# Supplementary material for: Prostacyclin Analogues Inhibit Platelet Reactivity, Extracellular Vesicle Release and Thrombus Formation in Patients with Pulmonary Arterial Hypertension
Source: J Clin Med. 2021 Mar 2;10(5):1024. doi: 10.3390/jcm10051024 (PMC7958838; doi:10.3390/jcm10051024)
Supplement: Supplementary file 1 [file jcm-10-01024-s001.zip]

Archive with 5 entries (4 files):
- jcm-1093425  SI/
- jcm-1093425  SI/jcm-1093425 Supplementary.pdf
- jcm-1093425  SI/Movie S1_Control patient.mp4
- jcm-1093425  SI/Movie S2_Study patient_epoprotenol.mp4
- jcm-1093425  SI/Movie S3_Bleeding event_treprostinil.mp4
